# Supplementary material for: Comparative Study of the Potentially Toxic Elements and Essential Microelements in Honey Depending on the Geographic Origin
Source: Molecules. 2022 Aug 26;27(17):5474. doi: 10.3390/molecules27175474 (PMC9457584; doi:10.3390/molecules27175474)
Supplement: Supplementary file 1 [file molecules-27-05474-s001.zip]

Archive with 1 entries (1 files):
- molecules-1832184-supplementary.pdf
